# Supplementary material for: The Risk of Relapse in Papillary Thyroid Cancer (PTC) in the Context of BRAFV600E Mutation Status and Other Prognostic Factors
Source: PLoS One. 2015 Jul 15;10(7):e0132821. doi: 10.1371/journal.pone.0132821 (PMC4503446; doi:10.1371/journal.pone.0132821)
Supplement: S1 Table — (TXT) [file pone.0132821.s001.txt]

PatientID	BRAF	Sex	Age	Tumor	Nodal status	Relapse status	DFS
1	BRAF_no_mut	female	>45 yr	T1	N0	no relapse	5.43
2	BRAF_no_mut	female	>45 yr	T1	N0	no relapse	8.17
3	BRAF_no_mut	female	>45 yr	T1	N1	no relapse	3.93
4	BRAF_mut	female	>45 yr	T3	N0	no relapse	7.88
5	BRAF_mut	female	<45 yr	T1	N0	no relapse	8.75
6	BRAF_mut	female	<45 yr	T4	N1	no relapse	7.76
7	BRAF_mut	male	>45 yr	T4	N1	relapse	0.2
8	BRAF_mut	female	>45 yr	T1	N1	no relapse	7.18
9	BRAF_mut	female	>45 yr	T3	N0	no relapse	0.32
10	BRAF_no_mut	female	<45 yr	T1	N0	no relapse	8.02
11	BRAF_no_mut	male	<45 yr	T1	N1	no relapse	8.86
12	BRAF_no_mut	male	<45 yr	T1	N1	no relapse	9.28
13	BRAF_mut	male	>45 yr	T1	N0	no relapse	6.52
14	BRAF_no_mut	female	<45 yr	T1	N0	no relapse	8.26
15	BRAF_mut	female	<45 yr	T3	N1	no relapse	6.33
16	BRAF_no_mut	female	>45 yr	T2	N1	no relapse	7.94
17	BRAF_no_mut	female	<45 yr	T2	N1	no relapse	9.69
18	BRAF_no_mut	female	<45 yr	T3	N1	no relapse	9.87
19	BRAF_mut	female	>45 yr	T2	N0	no relapse	7.08
20	BRAF_no_mut	female	<45 yr	T1	N1	relapse	0.73
21	BRAF_mut	female	>45 yr	T1	N0	no relapse	7.23
22	BRAF_no_mut	female	<45 yr	T1	N0	no relapse	8.71
23	BRAF_mut	female	>45 yr	T1	N1	no relapse	8.07
24	BRAF_no_mut	female	<45 yr	T1	N1	no relapse	9.53
25	BRAF_mut	female	>45 yr	T1	N0	no relapse	5.43
26	BRAF_mut	female	<45 yr	T3	N0	no relapse	7.21
27	BRAF_no_mut	female	<45 yr	T1	N1	no relapse	3.77
28	BRAF_no_mut	female	>45 yr	T3	N1	no relapse	8.45
29	BRAF_mut	female	>45 yr	T2	N0	no relapse	4.28
30	BRAF_no_mut	female	>45 yr	T1	N0	no relapse	9.69
31	BRAF_mut	female	>45 yr	T1	N1	relapse	1.28
32	BRAF_no_mut	female	<45 yr	T1	N0	no relapse	7.44
33	BRAF_no_mut	female	<45 yr	T1	N0	no relapse	6.85
34	BRAF_mut	female	>45 yr	T3	N0	no relapse	8.15
35	BRAF_mut	female	>45 yr	T1	N0	no relapse	6.92
36	BRAF_mut	female	>45 yr	T1	N0	no relapse	7.18
37	BRAF_mut	female	>45 yr	T1	N0	no relapse	6.98
38	BRAF_no_mut	male	<45 yr	T1	N1	no relapse	9.63
39	BRAF_no_mut	female	<45 yr	T3	N1	no relapse	6.48
40	BRAF_no_mut	female	<45 yr	T2	N0	no relapse	7.56
41	BRAF_no_mut	female	<45 yr	T3	N1	no relapse	7.91
42	BRAF_mut	female	>45 yr	T1	N0	no relapse	7.44
43	BRAF_mut	female	>45 yr	T3	N1	no relapse	7.04
44	BRAF_mut	female	>45 yr	T1	N0	no relapse	6.92
45	BRAF_mut	female	<45 yr	T1	N0	no relapse	5.56
46	BRAF_mut	male	>45 yr	T2	N0	no relapse	9.31
47	BRAF_no_mut	female	<45 yr	T3	N0	no relapse	7.74
48	BRAF_mut	female	>45 yr	T3	N0	no relapse	4.35
49	BRAF_no_mut	female	<45 yr	T1	N1	no relapse	8.16
50	BRAF_mut	female	<45 yr	T1	N1	no relapse	7.48
51	BRAF_no_mut	female	<45 yr	T4	N0	no relapse	8.55
52	BRAF_mut	male	>45 yr	T1	N0	no relapse	7.59
53	BRAF_no_mut	female	>45 yr	T1	N0	no relapse	6.92
54	BRAF_no_mut	female	>45 yr	T1	N0	no relapse	7.74
55	BRAF_no_mut	female	<45 yr	T1	N0	no relapse	9.1
56	BRAF_no_mut	female	<45 yr	T1	N0	no relapse	8.05
57	BRAF_no_mut	female	<45 yr	T1	N0	no relapse	8.05
58	BRAF_no_mut	female	<45 yr	T1	N0	no relapse	9.92
59	BRAF_mut	female	<45 yr	T1	N0	no relapse	6.74
60	BRAF_mut	female	<45 yr	T2	N0	no relapse	6.6
61	BRAF_no_mut	female	<45 yr	T3	N1	no relapse	7.34
62	BRAF_no_mut	female	>45 yr	T1	N0	no relapse	8.28
63	BRAF_mut	female	<45 yr	T1	N1	no relapse	8.81
64	BRAF_mut	female	>45 yr	T3	N0	no relapse	7.84
65	BRAF_no_mut	female	<45 yr	T3	N1	no relapse	7.35
66	BRAF_mut	female	<45 yr	T2	N0	no relapse	5.76
67	BRAF_mut	female	>45 yr	T1	N0	no relapse	9.04
68	BRAF_no_mut	female	<45 yr	T1	N1	no relapse	8.53
69	BRAF_no_mut	female	>45 yr	T1	N0	no relapse	8.41
70	BRAF_no_mut	female	<45 yr	T3	N0	no relapse	7.01
71	BRAF_mut	female	>45 yr	T1	N0	no relapse	8
72	BRAF_mut	female	>45 yr	T1	N0	no relapse	8.38
73	BRAF_mut	female	>45 yr	T3	N0	no relapse	7.2
74	BRAF_mut	female	>45 yr	T2	N0	no relapse	8.41
75	BRAF_mut	female	>45 yr	T2	N0	no relapse	8.36
76	BRAF_mut	female	<45 yr	T1	N0	no relapse	9.17
77	BRAF_no_mut	female	<45 yr	T3	N1	no relapse	7.84
78	BRAF_no_mut	female	<45 yr	T2	N1	no relapse	0.81
79	BRAF_mut	female	>45 yr	T1	N0	no relapse	7.9
80	BRAF_no_mut	female	<45 yr	T1	N0	no relapse	8.7
81	BRAF_mut	female	>45 yr	T3	N0	no relapse	8.36
82	BRAF_no_mut	female	>45 yr	T1	N0	no relapse	8.14
83	BRAF_mut	female	<45 yr	T3	N0	no relapse	8.19
84	BRAF_mut	female	>45 yr	T2	N1	no relapse	9.09
85	BRAF_mut	male	<45 yr	T3	N0	no relapse	4.46
86	BRAF_no_mut	female	<45 yr	T3	N1	no relapse	7.55
87	BRAF_mut	female	>45 yr	T3	N0	no relapse	8.4
88	BRAF_mut	female	<45 yr	T1	N0	no relapse	1.72
89	BRAF_mut	female	>45 yr	T3	N1	relapse	0.2
90	BRAF_no_mut	female	>45 yr	T1	N0	no relapse	8.88
91	BRAF_mut	female	>45 yr	T1	N1	no relapse	5.35
92	BRAF_no_mut	female	>45 yr	T1	N0	no relapse	6.89
93	BRAF_mut	female	>45 yr	T2	N0	no relapse	7.5
94	BRAF_mut	female	<45 yr	T1	N0	no relapse	5.13
95	BRAF_mut	female	<45 yr	T2	N0	no relapse	9.1
96	BRAF_no_mut	female	<45 yr	T1	N0	no relapse	8.12
97	BRAF_mut	female	>45 yr	T1	N0	no relapse	1.24
98	BRAF_mut	female	<45 yr	T1	N0	no relapse	7.08
99	BRAF_mut	male	>45 yr	T1	N1	no relapse	7.44
100	BRAF_no_mut	female	<45 yr	T1	N0	no relapse	8.28
101	BRAF_no_mut	female	>45 yr	T1	N0	no relapse	7.49
102	BRAF_no_mut	female	<45 yr	T1	N0	no relapse	3.3
103	BRAF_no_mut	female	>45 yr	T3	N0	no relapse	8
104	BRAF_no_mut	female	>45 yr	T3	N1	no relapse	7.15
105	BRAF_mut	female	<45 yr	T1	N0	no relapse	7.38
106	BRAF_mut	female	>45 yr	T1	N1	no relapse	3.86
107	BRAF_mut	female	>45 yr	T1	N0	no relapse	7.54
108	BRAF_no_mut	male	<45 yr	T1	N0	no relapse	5.89
109	BRAF_mut	male	<45 yr	T1	N0	no relapse	9.11
110	BRAF_mut	male	>45 yr	T4	N0	no relapse	2.52
111	BRAF_no_mut	female	>45 yr	T3	N0	no relapse	9.19
112	BRAF_no_mut	female	<45 yr	T1	N0	no relapse	3.95
113	BRAF_mut	female	>45 yr	T1	N1	relapse	1.13
114	BRAF_no_mut	female	>45 yr	T4	N0	no relapse	7.51
115	BRAF_no_mut	female	<45 yr	T1	N1	no relapse	4.59
116	BRAF_mut	female	<45 yr	T1	N0	no relapse	7.25
117	BRAF_mut	male	<45 yr	T1	N0	no relapse	2.15
118	BRAF_no_mut	female	>45 yr	T1	N0	no relapse	4.04
119	BRAF_no_mut	female	<45 yr	T1	N0	no relapse	8.45
120	BRAF_no_mut	female	<45 yr	T2	N0	no relapse	1.66
121	BRAF_mut	female	>45 yr	T1	N0	no relapse	6.44
122	BRAF_mut	male	<45 yr	T1	N0	no relapse	9.11
123	BRAF_mut	female	>45 yr	T3	N1	no relapse	6.6
124	BRAF_no_mut	female	>45 yr	T1	N1	no relapse	8.72
125	BRAF_mut	female	<45 yr	T1	N0	no relapse	8.72
126	BRAF_no_mut	female	>45 yr	T1	N0	no relapse	8.74
127	BRAF_mut	female	>45 yr	T1	N0	no relapse	8.44
128	BRAF_mut	female	>45 yr	T3	N1	no relapse	9.21
129	BRAF_no_mut	female	>45 yr	T1	N0	no relapse	7.69
130	BRAF_no_mut	female	<45 yr	T3	N0	no relapse	8.21
131	BRAF_mut	female	>45 yr	T2	N0	no relapse	8.08
132	BRAF_mut	female	>45 yr	T1	N0	no relapse	8.28
133	BRAF_mut	female	>45 yr	T3	N0	no relapse	2.44
134	BRAF_mut	female	>45 yr	T1	N0	no relapse	9.04
135	BRAF_mut	female	>45 yr	T1	N0	no relapse	9.09
136	BRAF_mut	female	<45 yr	T1	N0	no relapse	6.87
137	BRAF_mut	female	<45 yr	T3	N1	relapse	0.42
138	BRAF_mut	female	>45 yr	T1	N0	no relapse	6.54
139	BRAF_no_mut	female	>45 yr	T1	N0	no relapse	3.36
140	BRAF_mut	male	>45 yr	T1	N0	no relapse	8.36
141	BRAF_mut	female	<45 yr	T1	N0	no relapse	2.18
142	BRAF_mut	female	<45 yr	T3	N1	no relapse	7.2
143	BRAF_mut	female	<45 yr	T1	N0	no relapse	8.9
144	BRAF_mut	female	>45 yr	T1	N0	no relapse	8.1
145	BRAF_mut	female	<45 yr	T3	N1	relapse	0.2
146	BRAF_mut	female	>45 yr	T1	N0	no relapse	6.94
147	BRAF_mut	male	>45 yr	T1	N0	no relapse	7.19
148	BRAF_mut	female	>45 yr	T1	N0	no relapse	7.43
149	BRAF_mut	female	<45 yr	T1	N1	relapse	0.59
150	BRAF_no_mut	female	<45 yr	T3	N1	no relapse	7.39
151	BRAF_mut	female	>45 yr	T1	N0	no relapse	7.52
152	BRAF_no_mut	female	>45 yr	T1	N0	no relapse	7.63
153	BRAF_no_mut	female	<45 yr	T1	N1	no relapse	4.89
154	BRAF_no_mut	female	>45 yr	T3	N0	no relapse	9.42
155	BRAF_no_mut	female	<45 yr	T1	N1	no relapse	7.6
156	BRAF_mut	female	>45 yr	T1	N0	no relapse	4.34
157	BRAF_no_mut	female	>45 yr	T1	N0	no relapse	7.13
158	BRAF_mut	male	>45 yr	T1	N0	no relapse	9.01
159	BRAF_mut	female	<45 yr	T1	N0	no relapse	6.7
160	BRAF_mut	female	<45 yr	T3	N1	no relapse	9.02
161	BRAF_no_mut	female	>45 yr	T1	N0	no relapse	7.32
162	BRAF_no_mut	male	<45 yr	T1	N0	no relapse	8.46
163	BRAF_mut	female	>45 yr	T3	N0	no relapse	7.15
164	BRAF_mut	female	>45 yr	T4	N1	no relapse	4.22
165	BRAF_mut	female	>45 yr	T1	N0	no relapse	7.83
166	BRAF_no_mut	female	<45 yr	T1	N0	no relapse	7.17
167	BRAF_mut	male	<45 yr	T1	N0	no relapse	7.68
168	BRAF_no_mut	female	>45 yr	T3	N1	relapse	0.68
169	BRAF_no_mut	female	>45 yr	T2	N0	no relapse	7.81
170	BRAF_mut	female	<45 yr	T2	N0	no relapse	6.35
171	BRAF_mut	female	>45 yr	T1	N0	no relapse	6.55
172	BRAF_mut	female	>45 yr	T1	N1	no relapse	6.84
173	BRAF_mut	female	>45 yr	T3	N0	no relapse	8.24
174	BRAF_no_mut	female	<45 yr	T2	N1	no relapse	8.91
175	BRAF_no_mut	male	<45 yr	T1	N1	no relapse	9.64
176	BRAF_mut	female	>45 yr	T1	N0	no relapse	6.86
177	BRAF_mut	female	>45 yr	T1	N0	no relapse	8.21
178	BRAF_no_mut	female	>45 yr	T1	N0	no relapse	7.3
179	BRAF_no_mut	female	<45 yr	T1	N1	no relapse	6.67
180	BRAF_no_mut	female	>45 yr	T1	N0	no relapse	5.52
181	BRAF_mut	female	<45 yr	T3	N1	no relapse	7.61
182	BRAF_mut	female	>45 yr	T1	N0	no relapse	7.06
183	BRAF_no_mut	female	>45 yr	T1	N0	no relapse	7.07
184	BRAF_no_mut	female	<45 yr	T3	N1	no relapse	8.89
185	BRAF_mut	female	>45 yr	T3	N0	no relapse	7.75
186	BRAF_no_mut	male	<45 yr	T3	N1	relapse	0.14
187	BRAF_mut	female	>45 yr	T3	N0	no relapse	6.85
188	BRAF_no_mut	female	<45 yr	T3	N1	no relapse	8.34
189	BRAF_mut	female	<45 yr	T1	N1	no relapse	9.1
190	BRAF_mut	female	<45 yr	T3	N1	no relapse	6.81
191	BRAF_no_mut	female	<45 yr	T1	N0	no relapse	7.14
192	BRAF_mut	female	<45 yr	T1	N0	no relapse	5.46
193	BRAF_mut	female	>45 yr	T3	N0	no relapse	7.61
194	BRAF_no_mut	female	<45 yr	T1	N0	no relapse	6.51
195	BRAF_mut	female	>45 yr	T1	N0	no relapse	9.53
196	BRAF_mut	female	>45 yr	T1	N0	no relapse	6.59
197	BRAF_mut	female	>45 yr	T1	N0	no relapse	8.63
198	BRAF_mut	female	>45 yr	T2	N1	no relapse	0.48
199	BRAF_mut	female	<45 yr	T1	N0	no relapse	6.84
200	BRAF_no_mut	male	<45 yr	T4	N1	no relapse	7.9
201	BRAF_no_mut	female	>45 yr	T1	N0	no relapse	8.05
202	BRAF_no_mut	female	<45 yr	T1	N0	no relapse	7.63
203	BRAF_mut	female	>45 yr	T1	N1	no relapse	6.62
204	BRAF_no_mut	female	>45 yr	T1	N0	no relapse	7.63
205	BRAF_mut	female	<45 yr	T1	N0	no relapse	8.02
206	BRAF_no_mut	female	>45 yr	T1	N0	no relapse	6.32
207	BRAF_no_mut	female	<45 yr	T3	N1	relapse	5.6
208	BRAF_no_mut	female	>45 yr	T1	N1	no relapse	8.09
209	BRAF_mut	male	>45 yr	T3	N1	no relapse	8.11
210	BRAF_no_mut	female	>45 yr	T1	N0	no relapse	2.14
211	BRAF_mut	female	>45 yr	T3	N1	no relapse	8.92
212	BRAF_no_mut	female	<45 yr	T1	N0	no relapse	5.72
213	BRAF_mut	female	<45 yr	T1	N0	no relapse	7.46
214	BRAF_no_mut	female	>45 yr	T2	N0	no relapse	9.33
215	BRAF_mut	female	<45 yr	T1	N0	no relapse	7.55
216	BRAF_mut	female	<45 yr	T1	N1	no relapse	7.31
217	BRAF_mut	female	<45 yr	T1	N1	no relapse	9.03
218	BRAF_no_mut	male	>45 yr	T1	N0	no relapse	6.42
219	BRAF_no_mut	female	<45 yr	T1	N0	no relapse	7.4
220	BRAF_no_mut	male	>45 yr	T3	N1	no relapse	8.67
221	BRAF_mut	female	>45 yr	T1	N1	no relapse	3.48
222	BRAF_no_mut	female	>45 yr	T1	N0	no relapse	6.97
223	BRAF_no_mut	female	<45 yr	T3	N1	relapse	1.11
224	BRAF_mut	female	<45 yr	T1	N0	no relapse	7.28
225	BRAF_mut	female	>45 yr	T2	N0	no relapse	4.08
226	BRAF_mut	female	<45 yr	T1	N0	no relapse	5.63
227	BRAF_no_mut	female	>45 yr	T1	N0	no relapse	1.15
228	BRAF_no_mut	female	>45 yr	T1	N0	no relapse	7.19
229	BRAF_no_mut	female	<45 yr	T1	N0	no relapse	8.71
230	BRAF_no_mut	female	>45 yr	T1	N0	no relapse	8.08
231	BRAF_no_mut	female	<45 yr	T1	N0	no relapse	9.88
232	BRAF_no_mut	female	<45 yr	T1	N0	no relapse	8.08
233	BRAF_mut	female	<45 yr	T1	N0	no relapse	7.09
